# Supplementary material for: Plasma Metabolomics of Acute Coronary Syndrome Patients Based on Untargeted Liquid Chromatography–Mass Spectrometry
Source: Front Cardiovasc Med. 2021 May 20;8:616081. doi: 10.3389/fcvm.2021.616081 (PMC8172787; doi:10.3389/fcvm.2021.616081)
Supplement: Supplementary Table 1 — Summary of the molecular features of differential metabolites between ACS patients and controls. [file Data_Sheet_1.XLSX]

## Sheet: ACS vs Controls
name	mz	rt(s)	rt(mins)	ppm	formula	KEGG	type	libname	Score	meanOf_HC	meanOf_ACS	sdOf_HC	sdOf_ACS	VIP	pvalue	qvalue	log2fc_ACS/HC
acetoin	89.05952	141.13800	2.35	1	C4H8O2	C01769	[M+H]+	smartnucl-T3_POS_Plat 5_462#105-[M+H]+	0.976	1.35956e+07	1.04376e+07	8.80078e+06	4.72704e+06	2.73485	0.000156806	0.00109764	-0.381351
D-fructofuranose	179.05567	179.12300	2.99	2	C6H12O6	C00095	[M-H]-	HMDB62538#[M-H]-	0.339	180599	263762	136098	200918	2.43371	1.25438e-06	3.51225e-05	0.546447
LPE(16:0p)	438.29588	812.16000	13.54		C21H45O6N1P1		[M+H]+	lipidsearch	A	373080	531515	218739	493242	2.06323	8.29267e-06	0.000116097	0.510626
Diphenylsulfoxide	203.05209	86.70990	1.45	2	C12H10OS		[M+H]+	13679#[M+H]+	0.271	1.43187e+07	1.96858e+07	1.11512e+07	1.64111e+07	1.9924	0.000119573	0.00109764	0.459256
5-oxo-D-proline	129.12704	194.21100	3.24	2	C5H7NO3	C02237	[M]+	smartnucl-T3_POS_Plat 2_126#206-[M]+	0.991	3.76551e+06	4.60071e+06	2.04762e+06	2.49896e+06	1.95935	0.000381851	0.00213837	0.289013
3-hydroxy-3-methylglutaric acid	163.03864	25.92655	0.43	2	C6H10O5	C03761	[M+H]+	smartnucl-T3_POS_Plat 2_152#282-[M+H]+	0.953	654340	765651	316846	317327	1.94675	0.00101021	0.00471433	0.226647
adenosine	265.94872	551.27400	9.19	5	C10H13N5O4	C00212	[M-H]-	smartnucl-T3_NEG_plat 4_309#652-[M-H]-	0.999	962599	841202	429855	317187	1.83565	0.00421883	0.00787514	-0.194483
L-cystine	239.12749	700.53900	11.68	2	C6H12N2O4S2	C00491	[M-H]-	smartnucl-T3_NEG_plat 1_48#896-[M-H]-	0.995	133061	116542	51915.1	47366	1.82551	0.00218278	0.00679089	-0.191241
creatinine	114.06592	68.45100	1.14	5	C4H7N3O	C00791	[M+H]+	smartnucl-T3_POS_plat 1_92#131-[M+H]+	0.995	2.99848e+07	3.5128e+07	1.49194e+07	1.64614e+07	1.78853	0.00176756	0.00618648	0.228387
Phosphatidylethanolamine lyso 20:4	500.27732	760.36800	12.67	5	C25H44NO7P		[M-H]-	UT001198	0.999	1.88411e+06	2.37344e+06	1.26089e+06	1.71533e+06	1.67118	0.00123405	0.00493618	0.333098
N-butylbenzenesulfonamide	214.08900	614.78000	10.25	3	C10H15NO2S		[M+H]+	19241#[M+H]+	0.583	7.88241e+07	7.40093e+07	1.4049e+07	1.71027e+07	1.65585	0.00272964	0.00722278	-0.0909307
3-methyl-2-oxovaleric acid	129.05611	296.01900	4.93	3	C6H10O3	C03465	[M-H]-	HMDB00491#[M-H]-	0.621	1.93166e+07	2.26863e+07	1.01816e+07	1.22345e+07	1.57132	0.00361139	0.00722278	0.231984
o-toluic acid	137.05933	25.52985	0.43	3	C8H8O2	C07215	[M+H]+	HMDB02340$[M+H]+	0.826	759555	852990	262473	368484	1.54001	0.0034518	0.00722278	0.167373
8,11-eicosadiynoic acid	303.23099	891.55000	14.86	6	C20H32O2		[M-H]-	1899#[M-H]-	0.514	1.11225e+06	1.45025e+06	974669	1.27854e+06	1.53945	0.00329476	0.00722278	0.382826
LPE(18:2)	478.29082	765.25500	12.75		C23H45O7N1P1		[M+H]+	lipidsearch	B	6.75185e+06	5.56161e+06	4.85493e+06	4.02987e+06	1.53936	0.0151857	0.0250118	-0.279782
L-phenylalanine	164.07146	212.39600	3.54	5	C9H11NO2	C00079	[M-H]-	smartnucl-T3_NEG_plat 1_62#291-[M-H]-	1	1.41329e+06	1.58378e+06	479185	676907	1.48969	0.00356358	0.00722278	0.164321
O-acetyl-L-Carnitine	238.93054	626.05450	10.43	1		C02571	[M-H]-	smartnucl-T3_NEG_plat 3_277#692-[M-H]-	0.989	583608	670169	291674	353567	1.40231	0.00921224	0.0161214	0.199526
2-(2-carboxyethyl)-4-methyl-5-propylfuran-3-carboxylic acid	239.09172	560.87700	9.35	3	C12H16O5		[M-H]-	HMDB61112#[M-H]-	0.923	2.03326e+07	1.58592e+07	1.95692e+07	1.68156e+07	1.36899	0.0246512	0.0354146	-0.358476
PC(14:0/0:0)	468.30642	729.37300	12.16	4	C22H46NO7P	C04230	[M+H]+	METLIN40278#[M+H]+	0.687	1.11578e+07	9.48424e+06	7.77821e+06	6.3508e+06	1.36663	0.0321621	0.0428828	-0.234453
Acetoacetate	107.96658	582.58350	9.71	10		C00164	[M]+	smartnucl-T3_POS_plat 6_530#461-[M]+	0.864	4.62252e+06	4.15024e+06	2.29783e+06	1.8441e+06	1.3192	0.0398298	0.0438066	-0.155483
5-Isopropylbicyclo[3.1.0]hexan-2-one	139.11147	5.50650	0.09	2	C9H14O		[M+H]+	HMDB35229#[M+H]+	0.655	476504	533539	220888	253550	1.30839	0.0204918	0.0318761	0.163106
galactitol	180.97276	276.65900	4.61	2	C6H14O6	C01697	[M-H]-	smartnucl-T3_NEG_plat 2_125#87-[M-H]-	1	3.37751e+06	2.95971e+06	1.97596e+06	1.70765e+06	1.26313	0.037811	0.0438066	-0.190503
Indoxylsulfuric acid	212.00131	315.87500	5.26	5	C8H7NO4S		[M-H]-	HMDB00682#[M-H]-	0.586	2.67295e+06	3.44216e+06	3.12209e+06	3.47632e+06	1.24185	0.0252961	0.0354146	0.36488
Phosphatidylethanolamine lyso 16:0	452.27770	788.69300	13.14	5	C21H44NO7P		[M-H]-	10187-40-3#[M-H]-	1	1.06186e+06	919945	673955	614874	1.21647	0.0414394	0.0438066	-0.206977
choline	104.10675	66.47680	1.11	1	C5H14NO	C00114	[M+H]+	smartnucl-T3_POS_1_706$97-[M+H]+	0.978	1.27781e+07	1.38207e+07	4.70317e+06	5.32426e+06	1.13647	0.0452662	0.0452662	0.113159
LPI(18:2)	595.28790	758.40900	12.64		C27H48O12N0P1		[M-H]-	lipidsearch	A	423195	494953	316513	364541	1.11604	0.0419381	0.0438066	0.225969
Valine	118.08600	535.28450	8.92	2	C5H11NO2	C00183	[M+H]+	CE000574	0.982	1.06187e+06	1.20945e+06	565262	855944	1.06623	0.0382752	0.0438066	0.187747
LPC(20:4)	544.33694	764.21050	12.74		C28H51O7N1P1		[M+H]+	lipidsearch	B	6.32167e+07	7.11256e+07	2.91148e+07	4.91869e+07	1.01176	0.0422421	0.0438066	0.170062
