# Supplementary material for: Plasma Metabolomics of Acute Coronary Syndrome Patients Based on Untargeted Liquid Chromatography–Mass Spectrometry
Source: Front Cardiovasc Med. 2021 May 20;8:616081. doi: 10.3389/fcvm.2021.616081 (PMC8172787; doi:10.3389/fcvm.2021.616081)
Supplement: Supplementary file 3 [file Data_Sheet_2.XLSX]

## Sheet: negative mode
ID	mz	rt	rtmin	meanOf_HC	meanOf_ACS	sdOf_HC	sdOf_ACS	VIP	pvalue	qvalue	log2fc_ACS/HC
M207T851	207.05	850.99	14.18	333957	461451	156379	278200	2.75447	6.44796e-09	7.80847e-06	0.466517
M187T361_2	186.547	361.035	6.02	106653	145381	52803.3	93888.4	2.49227	1.56905e-07	9.50061e-05	0.44692
M187T99_2	186.59	99.123	1.65	552060	659250	177002	238384	2.59003	5.46266e-07	0.00022051	0.256001
M179T179	179.056	179.123	2.99	180599	263762	136098	200918	2.43371	1.25438e-06	0.000379762	0.546447
M209T801	209.066	800.957	13.35	1.90666e+06	1.36933e+06	1.14696e+06	724278	3.20435	1.77718e-06	0.000393079	-0.477576
M209T771	209.066	771.442	12.86	2.20424e+06	1.47881e+06	1.59524e+06	824678	3.36266	2.04802e-06	0.000393079	-0.575839
M209T851	209.066	851.221	14.19	2.01825e+06	1.28856e+06	1.62231e+06	783228	3.40227	2.27213e-06	0.000393079	-0.647346
M209T457	209.066	457.02	7.62	715338	478559	516419	325582	3.14323	2.83481e-06	0.00041444	-0.57993
M407T476	407.206	476.096	7.93	570235	865565	502886	741902	2.3441	3.08006e-06	0.00041444	0.602085
M187T479	186.606	478.823	7.98	189804	234790	76228.4	115919	2.29917	3.86e-06	0.000467446	0.306867
M147T460	146.966	460.055	7.67	1.26428e+06	1.64836e+06	679802	971795	2.31524	5.09217e-06	0.000560602	0.382717
M215T67_3	215.032	66.8809	1.11	6.85286e+07	8.45697e+07	2.97375e+07	3.90633e+07	2.36314	5.98075e-06	0.000603557	0.303435
M291T57	290.932	56.6863	0.94	92181.4	110544	37229.6	39540.9	2.52511	7.13879e-06	0.00064019	0.262069
M331T71	330.948	70.5387	1.18	235535	312667	141239	195164	2.3007	7.40105e-06	0.00064019	0.408686
M145T817	144.923	816.664	13.61	1.10886e+06	1.37497e+06	462572	755713	2.11651	1.41605e-05	0.0011005	0.310319
M207T697	207.05	697.312	11.62	399632	524466	259714	284458	2.4126	1.454e-05	0.0011005	0.39218
M187T311_2	186.576	310.851	5.18	269208	330545	118353	162339	2.20007	1.92493e-05	0.00137123	0.296125
M225T537	225.061	536.808	8.95	175567	266670	163526	262498	2.08164	2.16537e-05	0.00145682	0.603031
M215T67_1	214.895	66.9399	1.12	538888	670067	280167	314866	2.31095	2.79091e-05	0.00174762	0.314319
M249T307	248.959	306.848	5.11	5.56005e+06	4.23912e+06	3.19087e+06	2.24125e+06	2.71924	2.88624e-05	0.00174762	-0.391334
M209T711	209.066	710.797	11.85	2.07033e+06	1.37959e+06	1.73967e+06	992083	2.86194	3.52552e-05	0.00203305	-0.585626
M209T622	209.066	621.593	10.36	1.18769e+06	867004	790277	581902	2.60645	4.70603e-05	0.00254173	-0.454052
M209T786	209.066	785.601	13.09	2.07856e+06	1.41928e+06	1.69604e+06	945987	2.82908	4.82741e-05	0.00254173	-0.550418
M335T79	335.045	79.3203	1.32	2.01428e+06	2.30489e+06	613285	784752	2.12744	5.46032e-05	0.00275226	0.194431
M215T67_4	215.078	66.9401	1.12	751653	908021	335680	416009	2.14311	5.817e-05	0.00275226	0.272658
M836T753	836.281	752.753	12.55	228846	203712	60545.5	52734.9	2.42834	5.90906e-05	0.00275226	-0.167842
M293T343	292.984	343.112	5.72	310899	244852	167587	121244	2.55767	7.20022e-05	0.00322943	-0.344536
M225T133	225.06	133.311	2.22	388251	567530	356551	541913	1.9702	7.7584e-05	0.00328938	0.547706
M222T440	222.001	439.586	7.33	1.11036e+06	2.07618e+06	2.11848e+06	2.60621e+06	2.11041	7.87712e-05	0.00328938	0.902911
M341T440	340.984	439.501	7.33	187624	343772	361160	414872	2.10715	0.000119349	0.00471702	0.873606
M205T440	205.011	439.697	7.33	1.48814e+06	2.81236e+06	2.96973e+06	3.69892e+06	2.04672	0.000120749	0.00471702	0.918273
M209T744	209.066	743.795	12.4	2.12228e+06	1.60855e+06	1.29327e+06	1.16194e+06	2.28496	0.000133672	0.00498694	-0.399852
M207T546	207.05	546.262	9.1	275889	327691	116443	146953	2.02217	0.000135895	0.00498694	0.248249
M225T67	225.06	66.6203	1.11	5.89558e+06	7.32538e+06	3.15857e+06	4.1781e+06	1.98461	0.00014184	0.00505201	0.313269
M221T735	221.029	734.746	12.25	113747	140521	57411.2	81644.2	1.931	0.000149729	0.00518062	0.304951
M273T440	272.997	439.592	7.33	317787	599023	650089	782830	2.03769	0.000155257	0.00522269	0.91455
M424T476	424.194	476.173	7.94	73030.4	101293	66062.1	77731.8	2.05008	0.000160237	0.00524452	0.471971
M187T829	186.583	828.913	13.82	258839	219979	100824	89121.6	2.24155	0.000195587	0.00620356	-0.234691
M209T549	209.066	549.264	9.15	961419	731086	603267	516512	2.26378	0.000199784	0.00620356	-0.395124
M129T323_5	129.162	322.611	5.38	87982.3	107833	44859.6	61642.9	1.88494	0.000253236	0.00723776	0.293513
M321T852	320.889	851.857	14.2	69779.9	78469.4	22103.7	22350.2	2.09839	0.000253398	0.00723776	0.169319
M147T525	146.966	524.946	8.75	1.25797e+06	1.58524e+06	644232	1.15041e+06	1.74059	0.000256577	0.00723776	0.333597
M272T547	272.069	546.644	9.11	68959.6	107541	83286.6	125993	1.82599	0.000256997	0.00723776	0.64107
M244T56	243.954	56.1145	0.94	42749.3	47528.1	10831.7	14934.5	1.87453	0.000269793	0.00742543	0.152882
M706T808	706.265	807.92	13.47	152039	133804	50183.9	38871.4	2.28372	0.000290864	0.00782748	-0.184319
M769T768	769.297	767.515	12.79	246520	226555	54324.1	45349.6	2.21441	0.000311961	0.0081326	-0.121842
M187T98_2	186.56	98.347	1.64	409535	495474	191548	280091	1.8189	0.000315634	0.0081326	0.274823
M161T801	161.046	800.907	13.35	440529	543742	255073	297973	1.95232	0.000338095	0.00852985	0.303685
M187T68_2	186.583	68.2176	1.14	2.32261e+06	2.00458e+06	883950	711269	2.21521	0.000370403	0.00915424	-0.212444
M187T10	186.547	10.0029	0.17	80307.8	95153.7	37823.2	42620	1.94499	0.000423513	0.0101386	0.244719
M133T87	133.015	86.8212	1.45	361532	284324	224018	152837	2.31542	0.000426978	0.0101386	-0.346588
M187T832_1	186.568	832.056	13.87	187147	221681	88372.3	99689.8	1.93514	0.000450818	0.0103067	0.244313
M187T361_4	186.598	361.291	6.02	306012	363602	135131	187795	1.80109	0.000451079	0.0103067	0.24877
M209T517	209.066	517.314	8.62	865465	667070	541814	502944	2.07008	0.00046724	0.0104783	-0.375636
M209T651	209.066	650.729	10.85	1.47223e+06	1.02367e+06	1.36814e+06	692676	2.49178	0.000489336	0.0105219	-0.524249
M193T818	193.035	817.83	13.63	276214	336426	154481	176358	1.91393	0.000492925	0.0105219	0.284505
M215T145	215.032	144.831	2.41	236021	361174	184021	532446	1.50329	0.00049525	0.0105219	0.613779
M215T67_2	214.986	66.9308	1.12	764885	914686	376366	459201	1.86103	0.000523591	0.0109322	0.258033
M187T442_3	186.658	441.539	7.36	40509.3	47141.5	17553.5	18747.5	1.94582	0.000542123	0.0111273	0.218745
M255T362	254.993	362.346	6.04	3.72961e+06	5.58771e+06	4.39939e+06	6.24362e+06	1.75599	0.000574328	0.0113752	0.583233
M245T362	244.964	362.396	6.04	212307	301475	220622	284547	1.8119	0.000577636	0.0113752	0.505887
M369T614	369.172	613.897	10.23	383167	565925	416227	639778	1.71054	0.000582379	0.0113752	0.562637
M161T642	161.045	642.088	10.7	366687	448817	202061	265713	1.79512	0.000598092	0.0114432	0.29158
M348T314	347.975	314.333	5.24	80995.5	115433	87595.8	106928	1.83813	0.000612419	0.0114432	0.511146
M395T27	394.888	26.516	0.44	207834	243786	91054.3	112403	1.83056	0.000614211	0.0114432	0.230186
M161T144	160.999	143.798	2.4	422016	539712	291869	380251	1.79403	0.000627318	0.0115103	0.354892
M570T858	570.368	858.312	14.31	836622	756821	221201	213367	1.99123	0.000645261	0.0116629	-0.144624
M147T236	146.966	236.064	3.93	1.48501e+06	1.22772e+06	721874	670360	2.01608	0.00065555	0.0116746	-0.274485
M203T96	202.997	95.85	1.6	925777	1.03093e+06	276409	323014	1.83792	0.000742634	0.0130338	0.155204
M198T654	197.963	653.776	10.9	773261	655964	331241	313965	1.97766	0.000759831	0.0131451	-0.237339
M193T786_2	193.035	785.568	13.09	248529	297233	131658	145307	1.86312	0.000806314	0.0136355	0.25818
M636T765	636.261	764.713	12.75	251653	222947	82792.6	74129.3	2.00778	0.000810697	0.0136355	-0.174734
M700T753	700.305	752.532	12.54	1.20348e+06	1.08935e+06	325937	310202	1.95119	0.000879057	0.0145827	-0.143752
M215T83_4	215.169	82.533	1.38	214787	255841	103090	142539	1.69234	0.00100305	0.0164147	0.252344
M541T432	541.263	432.49	7.21	118803	195783	156350	317824	1.50843	0.00107142	0.0172998	0.720687
M199T71	199.037	71.0765	1.18	2.43309e+06	1.78607e+06	1.95039e+06	1.62081e+06	2.0108	0.00108915	0.0173547	-0.446002
M225T87	225.06	86.6536	1.44	868764	1.13433e+06	595952	1.039e+06	1.56244	0.00112106	0.0174503	0.384807
M209T486	209.066	486.027	8.1	740713	589648	438115	425607	1.8968	0.00112402	0.0174503	-0.329061
M533T561	533.022	561.266	9.35	109599	85544	72305.6	61806.8	1.98337	0.00113837	0.0174503	-0.357493
M500T760	500.277	760.368	12.67	1.88411e+06	2.37344e+06	1.26089e+06	1.71533e+06	1.67118	0.00123405	0.0186804	0.333098
M147T404	146.966	403.711	6.73	1.5487e+06	1.83229e+06	716910	1.02129e+06	1.64202	0.00126976	0.0189836	0.242597
M314T116	314.066	116.468	1.94	166498	202261	80444.4	143265	1.53074	0.00132513	0.0195699	0.280709
M395T67	395	66.6812	1.11	238517	266282	76391.6	91815.5	1.72208	0.00141719	0.0206773	0.158863
M181T679	180.973	678.566	11.31	8.11679e+06	6.66684e+06	4.64484e+06	3.29073e+06	2.06598	0.00147619	0.0212818	-0.283906
M701T753	701.309	752.602	12.54	288436	262681	77820.7	71961	1.88094	0.00150877	0.0214955	-0.134939
M161T733	161.046	733.099	12.22	535889	680740	414607	458093	1.76063	0.00154244	0.0217197	0.34517
M334T307	333.936	306.503	5.11	444178	385067	177935	172081	1.83454	0.0016615	0.023105	-0.206027
M153T69	152.884	69.0984	1.15	2.35655e+06	2.70935e+06	953723	1.24207e+06	1.64931	0.00167897	0.023105	0.201273
M187T123	186.561	123.444	2.06	269076	320523	152194	156735	1.78978	0.00169819	0.0231069	0.252413
M225T276	224.998	275.525	4.59	227881	190787	113065	106713	1.84097	0.00175845	0.0236609	-0.256317
M375T238	374.904	237.949	3.97	333248	280315	167749	137752	1.92856	0.00181443	0.0241459	-0.249546
M193T724	193.035	724.095	12.07	232446	282382	142173	168418	1.68325	0.00191634	0.0251304	0.280753
M213T315	213.004	315.22	5.25	87450.4	118524	89074.5	103990	1.68998	0.00193971	0.0251304	0.438643
M269T100	269.086	100.024	1.67	757877	990714	696191	722848	1.7614	0.00195067	0.0251304	0.386505
M333T70	332.945	70.391	1.17	242831	294142	144942	176978	1.6587	0.00200038	0.0252986	0.276558
M319T561	319.031	560.952	9.35	86264.7	66835.5	59924.7	56744.2	1.81608	0.0020055	0.0252986	-0.368156
M627T569	627.375	568.951	9.48	115520	158534	107913	170573	1.52038	0.00205905	0.0257063	0.456652
M130T322	130.06	322.03	5.37	815820	963654	422890	505477	1.66445	0.00208526	0.0257679	0.240264
M638T859	638.354	859.288	14.32	161877	145719	52074.4	42373.8	1.90718	0.00210883	0.0257959	-0.151709
M255T383	255.086	383.036	6.38	3.38236e+06	2.1111e+06	4.33395e+06	2.62001e+06	2.09305	0.00216209	0.0259807	-0.680032
M239T701	239.127	700.539	11.68	133061	116542	51915.1	47366	1.82551	0.00218278	0.0259807	-0.191241
M207T786	207.05	785.687	13.09	460413	555446	254049	358547	1.56597	0.0021883	0.0259807	0.270717
M640T859	640.291	858.771	14.31	353951	318014	116246	95793.6	1.88666	0.00225298	0.0262399	-0.154459
M701T767	701.309	767.366	12.79	544167	503921	128692	111239	1.85521	0.00225346	0.0262399	-0.110853
M453T630	452.92	629.66	10.49	742545	655432	278820	246356	1.82907	0.00240505	0.0277383	-0.180032
M707T81	707.079	81.204	1.35	330539	294131	116763	104783	1.80822	0.00255273	0.0291638	-0.168362
M157T103	157.012	102.757	1.71	2.46976e+06	1.96013e+06	1.71339e+06	1.26391e+06	1.93104	0.00260868	0.0295244	-0.333426
M187T185	186.576	185.37	3.09	304481	265060	130201	106459	1.85704	0.00271506	0.0304439	-0.200032
M236T5	235.925	5.3992	0.09	228467	270734	129507	139335	1.67815	0.00280129	0.0308553	0.24489
M161T878	161.046	878.011	14.63	308375	431789	232368	598210	1.31293	0.00282652	0.0308553	0.485643
M187T258	186.583	257.885	4.3	396456	333696	210508	163656	1.88177	0.00282819	0.0308553	-0.248624
M633T765	633.32	764.85	12.75	1.29285e+06	1.17984e+06	360772	348791	1.73259	0.00298819	0.0314598	-0.131965
M187T808_4	186.606	807.856	13.46	215579	238034	66377.9	80222.3	1.59862	0.00300686	0.0314598	0.142952
M214T298	214.032	297.611	4.96	341875	398295	148121	231195	1.46918	0.00301657	0.0314598	0.220369
M407T261	407.042	261.427	4.36	449017	359300	328770	137088	2.21391	0.00301775	0.0314598	-0.321583
M179T67	179.056	67.1935	1.12	2.44082e+06	2.86583e+06	1.25088e+06	1.52999e+06	1.5912	0.00302077	0.0314598	0.231586
M225T116	224.998	116.221	1.94	216353	178803	126295	100409	1.85364	0.00303947	0.0314598	-0.275016
M187T793_2	186.568	792.737	13.21	326366	364661	113255	139107	1.57871	0.00321325	0.0329767	0.160065
M333T552	332.92	552.154	9.2	300576	270286	99417.7	90357.8	1.75389	0.00328927	0.0332496	-0.153241
M303T892	303.231	891.55	14.86	1.11225e+06	1.45025e+06	974669	1.27854e+06	1.53945	0.00329476	0.0332496	0.382826
M367T540_2	367.055	540.345	9.01	117875	156491	117683	135422	1.60833	0.00334839	0.0335115	0.408824
M768T768	768.293	768.154	12.8	851335	800354	172305	141284	1.81286	0.00339507	0.0336414	-0.0890889
M453T406	452.919	405.842	6.76	703941	631338	230370	237786	1.66864	0.00341692	0.0336414	-0.157043
M215T67_5	215.169	67.0017	1.12	490500	566215	237062	256816	1.6351	0.00351173	0.034296	0.207098
M164T212	164.071	212.396	3.54	1.41329e+06	1.58378e+06	479185	676907	1.48969	0.00356358	0.034524	0.164321
M129T296_2	129.056	296.019	4.93	1.93166e+07	2.26863e+07	1.01816e+07	1.22345e+07	1.57132	0.00361139	0.0346997	0.231984
M269T71	269.086	70.9832	1.18	1.5669e+06	2.35121e+06	1.57178e+06	3.85909e+06	1.28945	0.00364008	0.0346997	0.585488
M397T561	397.047	561.062	9.35	538231	393890	499440	382391	1.84087	0.00366768	0.0346997	-0.450432
M187T824	186.553	823.928	13.73	166281	149223	54592.9	57113.4	1.63947	0.00385054	0.0361474	-0.156151
M266T551	265.949	551.274	9.19	962599	841202	429855	317187	1.83565	0.00421883	0.0393	-0.194483
M128T72	128.036	72.4386	1.21	727780	624091	368149	276355	1.81429	0.00445249	0.0411601	-0.221746
M207T751	207.05	751.418	12.52	452410	529409	244213	276824	1.56342	0.0045646	0.0418768	0.226751
M329T561	329.06	560.884	9.35	1.59329e+06	1.2182e+06	1.28021e+06	1.16283e+06	1.68873	0.00466871	0.0424308	-0.387259
M168T96	168.024	96.013	1.6	256512	286367	92040.9	113145	1.51461	0.00469507	0.0424308	0.158839
M768T753	768.293	752.597	12.54	490949	456896	114299	112388	1.63141	0.00492331	0.0440539	-0.103709
M165T305	165.019	304.739	5.08	123276	134429	32587.2	45830.2	1.43882	0.00494742	0.0440539	0.124948
M441T57	440.885	56.7453	0.95	189966	175942	50722.6	37384.4	1.79911	0.00506283	0.0447525	-0.11064
M385T306	384.933	305.669	5.09	935032	801263	472563	394968	1.717	0.00522821	0.0458795	-0.22274
M130T429	129.976	428.724	7.15	4.31792e+06	3.69328e+06	2.247e+06	1.75689e+06	1.75208	0.00535989	0.0466966	-0.225433
M161T817	161.046	816.588	13.61	501269	599384	295153	399639	1.44073	0.00545096	0.0471508	0.257897
M157T401	157.012	401.092	6.68	906097	755011	492055	559003	1.52082	0.0057651	0.0492613	-0.263168
M129T579	129.056	579.146	9.65	290560	252380	129483	130849	1.58574	0.0057763	0.0492613	-0.203236
M130T586	129.976	586.091	9.77	4.18261e+06	4.95191e+06	2.5788e+06	2.71453e+06	1.56002	0.00585731	0.0493923	0.243581
M129T297_1	129.035	296.933	4.95	288170	330613	125018	180303	1.39901	0.00587324	0.0493923	0.198224
M344T84	343.992	84.309	1.41	3.75945e+06	3.24045e+06	1.81455e+06	1.6792e+06	1.63014	0.00598008	0.049944	-0.214327
M261T260	261.039	260.308	4.34	417650	543279	331330	589611	1.30951	0.00606416	0.0502993	0.379398
M249T164	248.959	163.62	2.73	1.84967e+06	1.55693e+06	1.07472e+06	838983	1.71906	0.00632572	0.0521119	-0.248565
M187T477_1	186.561	476.8	7.95	199822	229533	94658.2	117314	1.45745	0.0063745	0.0521589	0.199987
M264T309	264.105	309.299	5.15	114995	161424	154636	176696	1.48144	0.00704597	0.0572663	0.489278
M207T771	207.05	770.871	12.85	458832	524934	230948	230360	1.5536	0.00711727	0.0574601	0.194169
M157T138	157.012	137.937	2.3	1.17353e+06	982777	676020	653868	1.56349	0.00739536	0.0593098	-0.255921
M273T69	272.989	69.2384	1.15	440840	510737	211824	306883	1.35537	0.00753088	0.0597262	0.212325
M334T739	333.936	739.355	12.32	531547	622544	307032	347481	1.47283	0.00758994	0.0597262	0.227979
M205T96	204.994	95.811	1.6	210110	227532	57821.3	68429.2	1.44898	0.00762056	0.0597262	0.114925
M248T118	248.052	117.716	1.96	135051	111082	95265.7	53138	1.86312	0.00764455	0.0597262	-0.281877
M147T132	146.983	132.095	2.2	720605	577788	540315	413505	1.68747	0.00776973	0.060315	-0.318668
M465T561	465.035	560.99	9.35	167697	137567	108469	103158	1.55655	0.0080411	0.062024	-0.285723
M249T630	248.959	629.642	10.49	9.58754e+06	1.08282e+07	4.13843e+06	4.95416e+06	1.42962	0.00820951	0.0629222	0.175562
M397T362	397.001	362.456	6.04	647041	1.14451e+06	1.30667e+06	2.49804e+06	1.23546	0.00834668	0.0635712	0.822798
M554T765	554.303	764.588	12.74	473462	440484	119950	112773	1.55237	0.00848235	0.0642008	-0.104161
M209T420	209.066	420.099	7	567696	456898	427534	315878	1.68664	0.00855813	0.064372	-0.313247
M187T539_1	186.576	539.339	8.99	291897	327012	114314	147391	1.38451	0.00862812	0.0644978	0.163888
M282T295	282.018	294.767	4.91	76922.6	87438.4	32813	46837.6	1.33267	0.00892355	0.0661879	0.184859
M541T793_10	541.372	792.707	13.21	152112	166949	49861	60332.7	1.40793	0.00897744	0.0661879	0.134278
M328T881	328.234	881.061	14.68	155514	196203	140213	159254	1.43888	0.00901817	0.0661879	0.335307
M187T859_3	186.621	859.244	14.32	147157	168980	76813	82850.8	1.46189	0.00919993	0.0668025	0.199493
M239T626	238.931	626.054	10.43	583608	670169	291674	353567	1.40231	0.00921224	0.0668025	0.199526
M263T310	263.102	310.32	5.17	1.96263e+06	2.71232e+06	2.66628e+06	2.81285e+06	1.46957	0.00939303	0.0676038	0.466734
M187T632	186.665	631.776	10.53	38355.5	34674.2	13637.5	12676.9	1.53576	0.00950508	0.0676038	-0.145572
M836T769	836.281	768.761	12.81	343497	325023	68686.4	63127.2	1.54132	0.00953831	0.0676038	-0.0797546
M261T836	260.914	836.038	13.93	138008	153310	51949	62548.3	1.39905	0.00954603	0.0676038	0.151703
M201T97	201.037	97.0267	1.62	2.53169e+06	2.19107e+06	1.309e+06	1.08001e+06	1.59297	0.00992516	0.0688928	-0.208465
M147T645	146.966	644.614	10.74	1.04012e+06	909510	478074	472308	1.4936	0.00993631	0.0688928	-0.193586
M331T310	331.089	309.685	5.16	330851	448841	396876	495545	1.3738	0.00995404	0.0688928	0.440023
M145T68	145.062	67.6494	1.13	425844	371114	209026	177266	1.57704	0.00995561	0.0688928	-0.198463
M291T80_4	291.067	79.9577	1.33	2.51046e+06	2.17865e+06	1.33021e+06	916424	1.68365	0.0103145	0.0709707	-0.204521
M334T456	333.936	455.814	7.6	1.1821e+06	1.02025e+06	624456	522806	1.57329	0.0104799	0.0717014	-0.21243
M167T96_5	167.115	95.8068	1.6	167147	188097	66344.6	96832.3	1.29002	0.0107977	0.0733835	0.170358
M632T753	632.316	752.517	12.54	3.71829e+06	3.39273e+06	1.23385e+06	1.12766e+06	1.51796	0.0108469	0.0733835	-0.132196
M453T344	452.918	344.063	5.73	608785	537687	277344	229084	1.56876	0.011082	0.0745575	-0.179167
M370T255	370.075	255.113	4.25	150137	294536	373909	777149	1.1637	0.0112545	0.0752997	0.972166
M161T852	161.046	851.794	14.2	394459	461449	235690	275931	1.37895	0.0114272	0.0760351	0.226297
M557T779	557.317	778.665	12.98	331578	351456	69200.4	83472.3	1.36296	0.0115237	0.0762581	0.0839973
M193T875	193.035	875.034	14.58	190341	219275	82340.3	148580	1.20017	0.0116039	0.0763713	0.204154
M526T810	526.351	810.441	13.51	1.30769e+06	1.16615e+06	541009	502738	1.48956	0.0119107	0.0779521	-0.165273
M307T654	306.917	653.601	10.89	403984	462304	220469	213313	1.46701	0.0119728	0.0779521	0.194545
M215T83_1	214.895	82.5298	1.38	279148	317494	126352	175396	1.2913	0.0120543	0.0780295	0.185697
M700T767	700.305	767.333	12.79	2.38526e+06	2.26689e+06	446688	437091	1.45866	0.0121136	0.0780295	-0.0734308
M402T552	401.923	552.329	9.21	507481	450702	218449	200941	1.48957	0.0122245	0.0783273	-0.171181
M116T900	115.922	899.952	15	1.52964e+06	1.79229e+06	940559	1.08035e+06	1.37416	0.0122962	0.0783723	0.228617
M508T862	508.303	861.547	14.36	131982	144270	42887.3	52754	1.33969	0.0124136	0.078706	0.128427
M187T540_2	186.62	539.738	9	175298	202342	100691	107505	1.3931	0.0134182	0.0846325	0.206985
M375T277	374.904	277.45	4.62	304370	270434	128512	131565	1.41027	0.0136881	0.0857332	-0.17055
M261T561	261.072	560.9	9.35	294100	228399	254521	242459	1.44669	0.0137343	0.0857332	-0.364747
M795T786	795.313	785.91	13.1	47237.3	51943.3	17185.7	19648	1.35242	0.013905	0.0860517	0.137012
M293T656	293.174	655.967	10.93	343924	365500	78374.9	91020.1	1.34409	0.0139645	0.0860517	0.0877821
M564T752	564.329	752.415	12.54	1.58715e+07	1.46333e+07	4.73487e+06	4.75144e+06	1.41586	0.0139985	0.0860517	-0.117189
M197T322_1	197.043	322.074	5.37	5.10609e+06	5.93926e+06	3.11929e+06	3.37499e+06	1.37266	0.0143732	0.0878589	0.218063
M307T561	307.078	560.884	9.35	2.94523e+06	2.25384e+06	2.76372e+06	2.41354e+06	1.48158	0.0144376	0.0878589	-0.385997
M187T477_2	186.621	476.812	7.95	159717	186449	105521	99402.5	1.43047	0.0152407	0.0918996	0.223259
M187T403	186.621	402.694	6.71	167532	191319	92590.3	91532.9	1.40524	0.0152822	0.0918996	0.191541
M481T96	481.091	95.8832	1.6	168152	188951	61046.9	111918	1.14815	0.0153292	0.0918996	0.168249
M609T798	609.319	797.76	13.3	1.22299e+06	1.30391e+06	274488	387313	1.23855	0.0154931	0.0924244	0.0924319
M161T161	160.999	161.397	2.69	452146	536286	293924	389976	1.26306	0.0155735	0.0924488	0.246214
M567T807_2	566.76	806.683	13.44	40592.2	37944.2	10273.8	10417.8	1.38589	0.0157685	0.0931494	-0.0973204
M290T57	289.939	56.6033	0.94	81979.4	87536.3	21776	21455.4	1.39908	0.0158636	0.0931702	0.0946197
M147T306	146.966	306.106	5.1	1.35676e+06	1.19013e+06	672476	599826	1.44869	0.0159592	0.0931702	-0.189038
M580T725	580.284	724.774	12.08	638187	529442	455285	348662	1.52723	0.0160028	0.0931702	-0.269507
M563T764	563.358	764.496	12.74	89149.2	83358.4	22784.6	22360.9	1.39714	0.016161	0.0936409	-0.0968932
M514T720	514.215	719.505	11.99	128623	113351	61685.6	56260.8	1.42756	0.0166826	0.0962029	-0.182351
M129T323_4	129.077	323.161	5.39	578331	657321	307559	319041	1.35984	0.0169271	0.0971505	0.184704
M325T873	325.182	872.558	14.54	136435	161841	77540.7	137465	1.13708	0.0173329	0.0990103	0.246362
M145T655	144.923	655.096	10.92	367084	421459	194800	256838	1.23799	0.0180013	0.102225	0.19928
M187T562_3	186.658	562.231	9.37	43169.7	47487.4	16975	17653.7	1.34457	0.0181005	0.102225	0.137527
M193T770	193.035	769.953	12.83	259889	295612	150761	122085	1.46867	0.0182186	0.102225	0.185812
M402T430	401.923	429.978	7.17	449554	410064	149737	173759	1.28908	0.0184422	0.102225	-0.132646
M307T276	306.917	276.324	4.61	606738	696260	307712	446795	1.19462	0.0184619	0.102225	0.198552
M272T260	272.071	260.046	4.33	587952	217449	1.78218e+06	171691	1.96288	0.0185811	0.102225	-1.43502
M187T122_1	186.59	122.071	2.03	353268	397454	176323	177731	1.35349	0.0186455	0.102225	0.170028
M221T585	220.94	585.404	9.76	71558.2	60679.2	45061.4	39978.3	1.41681	0.0186658	0.102225	-0.237914
M221T817	221.029	816.795	13.61	116142	132389	63177.5	68932.6	1.31444	0.0187347	0.102225	0.188894
M216T73	216.035	72.8251	1.21	1.57966e+06	1.8765e+06	979364	1.54975e+06	1.15917	0.0188714	0.102225	0.24843
M198T453	197.963	452.611	7.54	572981	635986	225660	302792	1.22145	0.0188882	0.102225	0.150508
M280T316	279.987	316.294	5.27	249096	324358	293193	319822	1.3123	0.0189391	0.102225	0.380881
M540T793_9	540.389	792.723	13.21	298313	327290	95831.7	151265	1.15886	0.018993	0.102225	0.133743
M346T561	346.05	560.954	9.35	173675	140773	137186	125110	1.38362	0.0203581	0.109087	-0.303018
M187T860	186.553	859.887	14.33	187527	163403	107013	74552.7	1.51602	0.0204928	0.109202	-0.198665
M207T818	207.05	817.691	13.63	431783	492823	230935	281736	1.24482	0.02056	0.109202	0.190765
M772T846	772.325	845.697	14.09	500016	469259	128061	119687	1.36411	0.0210465	0.111197	-0.0915885
M504T766	504.272	765.552	12.76	162993	148702	58090.9	58886.1	1.324	0.0211192	0.111197	-0.13239
M524T810	524.336	809.564	13.49	960354	874962	358019	329359	1.36854	0.0213622	0.111978	-0.134345
M130T145	130.088	145.475	2.42	301854	336192	127080	166029	1.20739	0.0214576	0.111978	0.155436
M565T752	565.332	752.328	12.54	3.12799e+06	2.83282e+06	1.21382e+06	1.19825e+06	1.33236	0.0215448	0.111978	-0.142992
M157T580	157.012	579.917	9.67	627439	539804	382825	309482	1.42099	0.0224346	0.116104	-0.21704
M217T67	217.029	67.0172	1.12	1.83531e+07	2.08184e+07	8.63676e+06	1.29324e+07	1.14329	0.0227963	0.117056	0.181833
M541T793_2	540.785	792.686	13.21	137357	132520	19704.9	20629.6	1.29211	0.022812	0.117056	-0.0517152
M307T198	306.917	197.838	3.3	474426	526004	193307	252111	1.19402	0.0230302	0.117678	0.14889
M187T362_5	186.896	362.387	6.04	296591	383133	350669	379847	1.26855	0.0236624	0.1204	0.369372
M385T429	384.933	428.713	7.15	2.32999e+06	2.0595e+06	1.18631e+06	996054	1.38458	0.0241985	0.122613	-0.178034
M187T98_4	187.041	97.5614	1.63	1.03337e+06	922142	485687	418511	1.36913	0.0244941	0.123593	-0.164295
M239T561_2	239.092	560.877	9.35	2.03326e+07	1.58592e+07	1.95692e+07	1.68156e+07	1.36899	0.0246512	0.123607	-0.358476
M542T793_3	542.337	792.739	13.21	1.4554e+06	1.51895e+06	243876	309691	1.19071	0.0247009	0.123607	0.0616627
M209T102	209.066	102.035	1.7	401501	331735	268959	338960	1.19215	0.0249037	0.124108	-0.275371
M671T82	671.102	81.5432	1.36	370656	337235	144650	131032	1.33928	0.0251086	0.124617	-0.136328
M212T316	212.001	315.875	5.26	2.67295e+06	3.44216e+06	3.12209e+06	3.47632e+06	1.24185	0.0252961	0.125035	0.36488
M323T295	322.987	295.431	4.92	101382	114401	55438.5	53525.9	1.30632	0.0254018	0.125047	0.174296
M187T793_1	186.553	792.757	13.21	272677	243291	128711	113059	1.34913	0.0256453	0.125278	-0.164509
M187T122_2	186.606	122.317	2.04	372356	321800	221063	195626	1.34523	0.0256829	0.125278	-0.210519
M179T307	179.056	307.423	5.12	196871	246399	190493	244728	1.17745	0.025759	0.125278	0.323748
M677T779	677.309	779.203	12.99	431401	451759	82006.3	95177.7	1.21409	0.0264667	0.128205	0.0665226
M187T362_2	186.575	361.793	6.03	357026	395194	151683	183394	1.19373	0.0268501	0.129544	0.146533
M651T808	651.323	807.785	13.46	162326	151711	47229.6	40400.8	1.34988	0.0269772	0.129595	-0.0975629
M566T764	566.337	763.822	12.73	856073	798358	244677	248980	1.26681	0.0271696	0.129595	-0.100699
M334T498	333.936	498.059	8.3	1.12696e+06	1.02217e+06	436737	468058	1.24308	0.0272066	0.129595	-0.140809
M129T323_3	129.056	323.136	5.39	3.91777e+07	4.40606e+07	2.05866e+07	2.13552e+07	1.25709	0.0272889	0.129595	0.169456
M133T73	133.015	73.1344	1.22	376389	330313	211226	163009	1.39088	0.0278817	0.131893	-0.188392
M116T833	115.922	833.124	13.89	377717	428603	196638	259013	1.14951	0.0281359	0.132578	0.182339
M459T362	458.954	362.377	6.04	182775	220464	156942	173464	1.21721	0.0287745	0.135062	0.270475
M171T128	171.027	128.028	2.13	393832	540817	465882	901525	1.01473	0.0298472	0.139556	0.457559
M251T188	251.013	188.281	3.14	100107	71155.8	137127	96562	1.41365	0.0301725	0.140505	-0.492493
M378T719	378.24	719.186	11.99	2.31936e+06	2.06129e+06	1.11581e+06	1.13538e+06	1.24241	0.0302822	0.140505	-0.170176
M239T561_1	239.038	560.892	9.35	213244	164672	223093	183901	1.33728	0.0305599	0.141252	-0.372912
M129T323_2	129.035	323.097	5.38	572489	638202	272479	317652	1.17599	0.0313282	0.144253	0.156766
M187T832_2	186.605	832.427	13.87	189097	208498	75467.1	103044	1.1102	0.0318865	0.145777	0.140905
M324T561	324.068	560.905	9.35	363049	268171	449507	333592	1.37527	0.0319	0.145777	-0.437009
M187T323	186.598	323.129	5.39	299228	332906	139793	165004	1.16404	0.032328	0.147177	0.15387
M632T766_2	632.316	765.949	12.77	9.57899e+06	9.16136e+06	1.8788e+06	1.7733e+06	1.25575	0.0330909	0.150086	-0.0643109
M209T69_2	209.066	69.0254	1.15	546654	452924	392905	460286	1.15919	0.0335256	0.150939	-0.271358
M436T808	436.283	808.155	13.47	205647	244895	132392	240034	1.00989	0.0335281	0.150939	0.251993
M329T817	328.901	816.63	13.61	112676	102309	50266.7	35286.7	1.38347	0.0340677	0.152746	-0.139238
M147T341	146.966	341.329	5.69	1.64825e+06	1.90909e+06	1.05728e+06	1.3564e+06	1.11902	0.0341818	0.152746	0.211951
M453T655	452.92	655.055	10.92	1.08992e+06	978970	509910	457360	1.26998	0.0343404	0.152891	-0.15488
M475T476	475.19	476.166	7.94	51884.6	59393	32086.6	36508.9	1.16185	0.0349742	0.155142	0.194988
M444T672	444.21	671.985	11.2	76766.1	69954.7	30253.1	30957	1.2052	0.0352377	0.15574	-0.134049
M540T744	540.317	743.893	12.4	103369	93237.9	45709.8	44802	1.22162	0.0356079	0.156497	-0.148823
M838T811	838.297	811.254	13.52	187920	204820	70363.3	86385.5	1.12691	0.0356673	0.156497	0.12424
M570T859_2	569.955	859.031	14.32	48608.1	45311.2	13827.4	16789.7	1.12809	0.0361871	0.158204	-0.101328
M145T772	144.923	772.018	12.87	920820	992983	320027	335140	1.18794	0.0363654	0.158412	0.108849
M225T237	224.998	237.193	3.95	237374	206482	154605	98499.1	1.40507	0.036814	0.159544	-0.201144
M187T333_1	186.575	333.259	5.55	318137	286365	148241	132967	1.25119	0.0370984	0.159544	-0.151792
M209T578	209.066	577.682	9.63	1.16762e+06	949135	1.06802e+06	787008	1.33849	0.0372336	0.159544	-0.298881
M187T153	186.583	152.701	2.55	336926	302950	155395	150342	1.21564	0.0374098	0.159544	-0.153354
M293T245	292.984	245.405	4.09	271196	242907	129017	126007	1.21147	0.0374138	0.159544	-0.158933
M280T291	279.988	291.165	4.85	117769	153073	158602	162711	1.18956	0.0375106	0.159544	0.378252
M256T362	255.996	361.705	6.03	108863	135572	116062	131242	1.14792	0.037643	0.159544	0.316545
M487T57	486.881	56.6698	0.94	121136	126971	26125.2	27185.4	1.18197	0.0377558	0.159544	0.0678711
M181T277	180.973	276.659	4.61	3.37751e+06	2.95971e+06	1.97596e+06	1.70765e+06	1.26313	0.037811	0.159544	-0.190503
M187T791	186.59	791.33	13.19	403829	371075	156226	132937	1.26438	0.0386805	0.162446	-0.122035
M414T561	414.036	561.084	9.35	76252.2	63304.5	60531.2	55714.5	1.22858	0.0388294	0.162446	-0.268471
M209T602	209.066	602.372	10.04	1.03937e+06	908224	570156	655208	1.13397	0.0389012	0.162446	-0.194583
M307T423	306.917	423.245	7.05	664863	588807	372366	288432	1.30079	0.0395137	0.16289	-0.175261
M334T476	333.936	476.344	7.94	986525	898846	432350	325143	1.31269	0.0396921	0.16289	-0.134281
M187T362_11	187.118	362.372	6.04	260829	330715	312898	335420	1.15774	0.0397092	0.16289	0.34248
M187T666	186.621	666.406	11.11	148193	165886	73633.6	95159.7	1.08398	0.0397251	0.16289	0.162714
M218T71	218.032	70.6632	1.18	413710	464962	224867	255306	1.13372	0.0397911	0.16289	0.168495
M402T6	401.922	5.5853	0.09	204460	227410	101360	113241	1.1395	0.0399212	0.16289	0.153476
M193T817	192.928	816.682	13.61	166513	153400	60980.3	58322.4	1.2049	0.0399491	0.16289	-0.11834
M385T476	384.934	476.142	7.94	1.92469e+06	2.13258e+06	920550	1.0275e+06	1.13734	0.0403667	0.16369	0.147975
M376T672	376.224	672.002	11.2	455352	411711	210089	178520	1.2539	0.0404243	0.16369	-0.145349
M239T154	238.93	153.811	2.56	431973	390663	195853	177678	1.2228	0.0407974	0.16369	-0.145014
M120T764	120.407	764.314	12.74	175848	154309	101213	94891.1	1.20802	0.0408693	0.16369	-0.188504
M717T767	717.296	767.318	12.79	173402	164866	39634.5	38747.1	1.18938	0.0409648	0.16369	-0.0728256
M239T342	238.93	342.393	5.71	849557	965835	502069	605130	1.10216	0.0412252	0.16369	0.185066
M229T65	228.902	65.0577	1.08	493504	528303	145635	189232	1.07349	0.0413095	0.16369	0.0983036
M452T789	452.278	788.693	13.14	1.06186e+06	919945	673955	614874	1.21647	0.0414394	0.16369	-0.206977
M336T96	336.05	95.661	1.59	157732	172580	64610.9	76635	1.1069	0.041497	0.16369	0.129793
M595T758	595.288	758.409	12.64	423195	494953	316513	364541	1.11604	0.0419381	0.164535	0.225969
M425T57	424.908	57.4355	0.96	137748	130833	32608.1	30830.9	1.1972	0.0420837	0.164535	-0.0742994
M239T712	238.93	712.139	11.87	389066	428918	176861	201086	1.11977	0.0421963	0.164535	0.140685
M187T640	186.606	639.602	10.66	210399	231828	90365.1	116646	1.07087	0.0422693	0.164535	0.139925
M236T50	235.925	49.5746	0.83	143276	127543	77543.8	62198.7	1.26714	0.0423905	0.164535	-0.167817
M187T362_4	186.822	362.277	6.04	92317.5	115428	107669	108030	1.16499	0.0433007	0.167531	0.322318
M307T306	306.917	306.343	5.11	381940	344360	185268	153711	1.24223	0.0440881	0.168557	-0.149426
M371T63	371.022	63.3778	1.06	1.46984e+06	1.59604e+06	546052	677654	1.07597	0.044106	0.168557	0.118847
M187T763_8	186.667	762.914	12.72	51525.8	47095.4	22060.7	17548.1	1.26034	0.0441227	0.168557	-0.129708
M187T440_1	186.515	440.34	7.34	58483.7	68094.3	44638.6	46205.4	1.14394	0.044783	0.170038	0.219499
M187T176	186.598	175.825	2.93	283594	312251	125351	152683	1.07951	0.0447913	0.170038	0.13888
M329T852	328.901	851.52	14.19	70614.9	76383.3	26953.4	27518.8	1.14794	0.0450968	0.170663	0.113284
M568T859_4	568.381	859.224	14.32	1.02814e+06	977477	234863	246788	1.13419	0.0454604	0.171503	-0.0728968
M187T695_2	186.606	695.404	11.59	199550	219926	93858.3	102758	1.10898	0.0471496	0.176667	0.140271
M676T780	676.304	779.931	13	2.19249e+06	2.26393e+06	326850	365192	1.10036	0.0472668	0.176667	0.0462618
M147T684	146.966	684.298	11.4	886845	980482	426139	485546	1.09052	0.0477118	0.177705	0.14481
M187T859_2	186.605	859.04	14.32	204549	225311	92581.6	111337	1.06934	0.0478381	0.177705	0.139476
M391T874	391.283	873.864	14.56	269361	224262	222814	197836	1.18986	0.0482567	0.178712	-0.26436
M187T295	187.014	295.145	4.92	199469	224908	122999	118490	1.15381	0.0485941	0.179413	0.173169
M240T561	240.094	560.893	9.35	1.24136e+06	948018	1.50601e+06	1.15165e+06	1.25	0.0488848	0.179938	-0.388931
M568T859_3	568.36	858.923	14.32	5.64692e+07	5.39645e+07	1.15981e+07	1.28254e+07	1.09538	0.0491125	0.180228	-0.065455
M188T362	188.01	362.463	6.04	973400	1.21561e+06	1.14063e+06	1.2106e+06	1.10898	0.0496577	0.181678	0.32058

## Sheet: positive mode
	mz	rt	rtmin	meanOf_HC	meanOf_ACS	sdOf_HC	sdOf_ACS	VIP	pvalue	qvalue	log2fc_ACS/HC
M236T613	236.071	613.486	10.22	6.42587e+06	4.82021e+06	2.66695e+06	1.89776e+06	3.92528	3.0311e-09	2.47944e-06	-0.414793
M127T386	127.111	385.773	6.43	1.63638e+06	2.95295e+06	1.91844e+06	2.87211e+06	2.76421	7.24799e-08	2.96443e-05	0.85165
M217T533	217.179	533.492	8.89	4.15293e+06	5.33215e+06	1.92096e+06	2.65327e+06	2.64651	5.16926e-07	0.000140949	0.36059
M460T704	460.267	704.111	11.74	1.77811e+07	1.08387e+07	1.38571e+07	1.0854e+07	3.16471	8.758e-07	0.000179101	-0.71415
M64T623	64.0153	622.818	10.38	1.48595e+07	1.81482e+07	5.86162e+06	7.24296e+06	2.63986	1.43495e-06	0.000234759	0.288444
M461T704	461.27	704.445	11.74	1.72476e+06	1.12629e+06	1.22403e+06	992667	3.03636	1.81725e-06	0.000247752	-0.614818
M83T796	83.0601	796.487	13.27	2.20353e+07	2.54179e+07	5.72692e+06	8.36227e+06	2.4433	2.42155e-06	0.000282976	0.206031
M145T386	145.122	385.715	6.43	2.16447e+06	3.49779e+06	2.36504e+06	3.20076e+06	2.47812	3.08779e-06	0.000315727	0.692431
M438T812	438.296	812.16	13.54	373080	531515	218739	493242	2.06323	8.29267e-06	0.000753712	0.510626
M432T704	432.236	703.917	11.73	2.78685e+07	1.56663e+07	2.84812e+07	2.16951e+07	2.77261	2.04138e-05	0.00152611	-0.830973
M80T460	80.0492	460.212	7.67	2.11148e+07	1.69239e+07	9.9057e+06	7.06565e+06	2.83267	2.05223e-05	0.00152611	-0.319189
M64T158	64.0153	158.202	2.64	1.10484e+07	1.39487e+07	6.19365e+06	7.04782e+06	2.35572	3.01757e-05	0.00205698	0.336294
M64T719	64.0153	718.667	11.98	1.75734e+07	2.16311e+07	7.77263e+06	1.15991e+07	2.13207	3.51796e-05	0.00221361	0.299715
M129T840	129.127	839.968	14	1.98053e+06	2.47292e+06	1.07337e+06	1.21007e+06	2.32476	4.07718e-05	0.00238224	0.32033
M203T66	203.052	66.0462	1.1	3.79171e+07	4.80878e+07	2.14934e+07	2.76497e+07	2.17581	5.80239e-05	0.00316424	0.342824
M215T7	215.164	6.8893	0.11	513684	605752	183920	279114	2.01952	8.23003e-05	0.0042076	0.237847
M203T87	203.052	86.7099	1.45	1.43187e+07	1.96858e+07	1.11512e+07	1.64111e+07	1.9924	0.000119573	0.00566116	0.459256
M454T705	454.168	705.18	11.75	421044	330175	232564	193040	2.42294	0.00012786	0.00566116	-0.35074
M433T704	433.239	704.208	11.74	3.98324e+06	2.09271e+06	4.95944e+06	3.69613e+06	2.50927	0.000131494	0.00566116	-0.928567
M438T705	438.194	705.191	11.75	1.89012e+06	1.16805e+06	1.8928e+06	1.46481e+06	2.46167	0.000145446	0.00583033	-0.694384
M82T221	81.5203	220.581	3.68	1.78077e+07	1.46872e+07	7.95539e+06	7.08878e+06	2.33269	0.000156222	0.00583033	-0.277939
M89T141	89.0595	141.138	2.35	1.35956e+07	1.04376e+07	8.80078e+06	4.72704e+06	2.73485	0.000156806	0.00583033	-0.381351
M129T776	129.127	776.065	12.93	1.82409e+06	2.07199e+06	623569	625007	2.19373	0.000208356	0.00741022	0.183835
M80T692	80.0492	691.957	11.53	2.02005e+07	1.53931e+07	1.40782e+07	7.24418e+06	2.64873	0.000294522	0.00972287	-0.392105
M90T338	89.5065	337.504	5.63	1.10762e+06	1.29889e+06	453566	573643	1.97074	0.000297154	0.00972287	0.229818
M216T615	216.085	614.788	10.25	804964	698348	276357	282348	2.10405	0.000342508	0.0101142	-0.204979
M91T374	90.5257	374.084	6.23	8.29844e+06	9.6547e+06	3.16405e+06	4.27654e+06	1.90325	0.000352961	0.0101142	0.218391
M121T47	121.065	47.3479	0.79	515966	656115	336977	425039	1.9483	0.000352979	0.0101142	0.346674
M214T615_1	214.044	614.787	10.25	185498	160100	68115.1	63035.9	2.17037	0.000364882	0.0101142	-0.212435
M129T194	129.127	194.211	3.24	3.76551e+06	4.60071e+06	2.04762e+06	2.49896e+06	1.95935	0.000381851	0.0101142	0.289013
M416T705	416.213	705.363	11.76	2.11644e+06	1.1271e+06	2.77721e+06	2.16043e+06	2.29847	0.000383301	0.0101142	-0.909031
M113T94	113.021	93.7108	1.56	4.12758e+06	3.25712e+06	2.46817e+06	1.86082e+06	2.31479	0.000401972	0.0102754	-0.3417
M215T57	214.917	56.996	0.95	734079	672341	168697	157623	2.11862	0.000481552	0.0119367	-0.126742
M130T94	130.086	93.8823	1.56	2.9849e+06	1.80541e+06	3.5475e+06	2.14852e+06	2.42646	0.000534577	0.0128613	-0.725355
M73T398	73.0644	397.586	6.63	2.07225e+06	2.38097e+06	844545	826108	2.05501	0.000577388	0.0134944	0.20035
M129T462	129.127	462.03	7.7	3.2136e+06	3.73676e+06	1.20156e+06	1.86028e+06	1.73409	0.000677272	0.0153891	0.217596
M80T442	80.0492	442.219	7.37	1.87253e+07	1.54665e+07	1.02155e+07	5.29904e+06	2.47522	0.000705164	0.0155898	-0.275845
M187T457	186.761	456.828	7.61	1.98158e+06	2.26969e+06	693196	1.02033e+06	1.72639	0.000866887	0.018395	0.195849
M519T798	519.323	797.563	13.29	8.2466e+06	9.27654e+06	2.62195e+06	3.42849e+06	1.79293	0.000877021	0.018395	0.169787
M163T26	163.039	25.9265	0.43	654340	765651	316846	317327	1.94675	0.00101021	0.0206588	0.226647
M219T65	219.026	65.1401	1.09	1.26247e+07	1.521e+07	6.45879e+06	9.14781e+06	1.71589	0.00107772	0.0211462	0.268774
M129T114	129.127	113.922	1.9	2.46671e+06	3.0395e+06	1.24561e+06	2.27807e+06	1.59038	0.00108575	0.0211462	0.301246
M81T870	81.0705	870.174	14.5	358705	305438	164317	129996	2.07884	0.00124412	0.0228604	-0.231918
M217T26	217.179	25.7349	0.43	9.40873e+06	1.05339e+07	3.38689e+06	2.9785e+06	2.00231	0.00125115	0.0228604	0.162973
M187T302	186.768	301.814	5.03	2.09575e+06	2.49785e+06	931318	1.56458e+06	1.60703	0.0012576	0.0228604	0.253216
M187T427	186.753	426.745	7.11	2.02724e+06	1.70778e+06	1.00403e+06	785057	2.05478	0.00148234	0.0263598	-0.247396
M217T373	217.179	372.769	6.21	5.87097e+06	7.20039e+06	3.76513e+06	4.29474e+06	1.78809	0.00155907	0.0271345	0.294477
M114T68	114.066	68.451	1.14	2.99848e+07	3.5128e+07	1.49194e+07	1.64614e+07	1.78853	0.00176756	0.0301222	0.228387
M80T419	80.0492	419.416	6.99	2.16027e+07	1.76099e+07	1.34209e+07	7.95772e+06	2.19951	0.00182362	0.0304433	-0.294822
M88T625	88.0755	625.153	10.42	8.24373e+06	9.66192e+06	3.92488e+06	5.11158e+06	1.6572	0.00214125	0.0344498	0.229012
M547T860	547.353	859.916	14.33	2.95821e+06	3.31914e+06	1.05226e+06	1.20623e+06	1.7319	0.00214785	0.0344498	0.166084
M64T124	64.0153	124.146	2.07	9.15803e+06	1.00641e+07	2.5077e+06	3.28497e+06	1.64974	0.00219808	0.0345609	0.13611
M129T430	129.127	430.255	7.17	3.47039e+06	4.18383e+06	2.21771e+06	2.12494e+06	1.83908	0.0022469	0.0345609	0.269724
M187T594_4	186.784	593.598	9.89	2.18006e+06	2.47184e+06	878576	937861	1.76479	0.00229991	0.0345609	0.181218
M83T246	83.0601	245.812	4.1	2.30236e+07	2.76993e+07	1.2449e+07	1.79375e+07	1.59005	0.00232378	0.0345609	0.266738
M80T804	80.0492	804.466	13.41	9.29274e+06	7.7804e+06	5.49457e+06	1.9756e+06	2.37598	0.00254867	0.0372288	-0.256259
M61T222	61.0392	221.921	3.7	2.1328e+07	2.64945e+07	1.40045e+07	1.99768e+07	1.57491	0.00264292	0.0378448	0.312945
M108T510	107.967	509.539	8.49	5.71266e+06	4.95824e+06	2.41661e+06	2.22737e+06	1.83065	0.00270799	0.0378448	-0.204332
M214T615_2	214.089	614.78	10.25	7.88241e+07	7.40093e+07	1.4049e+07	1.71027e+07	1.65585	0.00272964	0.0378448	-0.0909307
M64T510	64.0153	510.302	8.51	1.85681e+07	2.16527e+07	8.65883e+06	1.17017e+07	1.58809	0.00289886	0.0395212	0.221722
M525T862_1	524.543	862.444	14.37	813904	715900	325537	270093	1.88296	0.00296162	0.0397149	-0.185101
M102T531	102.034	531.372	8.86	8.62498e+06	9.80146e+06	3.78699e+06	3.65463e+06	1.76916	0.00321469	0.0424132	0.184475
M137T26	137.059	25.5298	0.43	759555	852990	262473	368484	1.54001	0.0034518	0.0448187	0.167373
M187T301	186.798	301.285	5.02	1.32357e+06	1.50925e+06	581871	641891	1.65849	0.0037533	0.0479719	0.1894
M80T606	80.0492	605.645	10.09	2.04624e+07	1.69587e+07	1.2183e+07	9.4878e+06	1.86633	0.00396073	0.0494169	-0.270948
M112T57	112.006	57.3601	0.96	325651	365732	123720	145124	1.61041	0.00402502	0.0494169	0.167458
M91T246	90.5257	246.327	4.11	8.05334e+06	6.95059e+06	4.01275e+06	2.44946e+06	2.01188	0.00405048	0.0494169	-0.212452
M121T28	121.065	27.9199	0.47	494880	431811	213868	188457	1.78041	0.00410801	0.0494169	-0.196679
M375T79	375.015	78.7803	1.31	882346	1.02078e+06	411359	541179	1.5334	0.00438052	0.0519314	0.210259
M91T509	90.9764	508.882	8.48	1.19203e+07	1.05307e+07	4.75033e+06	4.24234e+06	1.75191	0.00455161	0.0531889	-0.178811
M135T95	135.002	95.0528	1.58	1.09336e+07	9.67671e+06	4.29849e+06	3.88664e+06	1.73788	0.00470047	0.0541547	-0.17618
M106T95	106.023	94.9064	1.58	793197	696609	330715	301794	1.72594	0.00485229	0.0551274	-0.187331
M337T80	337.06	79.834	1.33	5.66607e+06	6.30032e+06	1.98515e+06	2.4179e+06	1.54498	0.00517896	0.0580328	0.153076
M88T790	88.0755	789.826	13.16	5.29894e+06	5.95874e+06	2.36557e+06	1.86868e+06	1.79713	0.00530998	0.0586968	0.169304
M187T860_2	186.769	859.914	14.33	2.32776e+06	1.99509e+06	1.21985e+06	874750	1.85132	0.00543818	0.0593124	-0.222488
M159T61	158.963	60.6579	1.01	4.16129e+06	3.82158e+06	1.15124e+06	1.1542e+06	1.64033	0.00562287	0.0599147	-0.122859
M481T813	481.346	813.212	13.55	669456	588687	283746	251338	1.71437	0.0056399	0.0599147	-0.185487
M519T783	519.323	782.67	13.04	3.54663e+06	3.76804e+06	765953	733170	1.65735	0.00593563	0.062248	0.0873659
M249T259	249.06	258.998	4.32	1.20855e+06	1.12416e+06	279213	311473	1.55982	0.0062183	0.0639479	-0.104425
M80T856	80.0492	856.058	14.27	8.54784e+06	7.35125e+06	4.59042e+06	2.76731e+06	1.92128	0.00625408	0.0639479	-0.21757
M301T65	301.139	65.1647	1.09	345342	387667	133342	169405	1.48699	0.00633274	0.0639528	0.166793
M108T272	107.967	272.476	4.54	4.90069e+06	4.02796e+06	3.21519e+06	2.53394e+06	1.75225	0.00661704	0.066009	-0.282936
M187T848	186.732	847.779	14.13	899843	780311	443064	342230	1.76126	0.00671245	0.066154	-0.205624
M187T209_3	186.754	208.594	3.48	2.03392e+06	2.2864e+06	844957	963821	1.51798	0.00728177	0.0700843	0.168816
M187T521_1	186.785	520.99	8.68	1.93621e+06	2.16674e+06	761332	899157	1.4994	0.0072826	0.0700843	0.162293
M664T522_6	664.256	521.795	8.7	1.49026e+06	1.7232e+06	797297	868513	1.53441	0.00762115	0.0724895	0.209529
M80T580	80.0492	580.11	9.67	2.20035e+07	1.81943e+07	1.50065e+07	9.23172e+06	1.85589	0.00789849	0.074264	-0.274247
M210T209	210.05	208.705	3.48	1.3211e+06	1.41917e+06	323945	397054	1.45818	0.00819679	0.0754954	0.103301
M80T776	80.0492	775.689	12.93	1.24876e+07	1.10443e+07	5.93271e+06	2.60928e+06	2.00746	0.00825573	0.0754954	-0.177196
M187T73_6	186.792	72.6167	1.21	2.78795e+06	3.18956e+06	1.41695e+06	1.45825e+06	1.54912	0.00830634	0.0754954	0.194152
M108T659	107.967	658.608	10.98	3.28847e+06	3.78526e+06	1.47972e+06	2.30589e+06	1.3356	0.00879567	0.0790644	0.202972
M111T856	111.02	855.774	14.26	6.8328e+06	7.98345e+06	3.06243e+06	5.85203e+06	1.25436	0.00920897	0.0815527	0.224534
M80T840	80.0492	839.846	14	1.17673e+07	9.07093e+06	1.14886e+07	3.65066e+06	2.08531	0.00935079	0.0815527	-0.375456
M80T790	80.0492	789.815	13.16	1.08152e+07	9.65742e+06	4.89795e+06	1.80845e+06	2.0395	0.00937158	0.0815527	-0.163355
M111T26	111.117	25.5326	0.43	1.71039e+06	1.91475e+06	678918	865905	1.40702	0.00970464	0.0829253	0.162833
M64T247	64.0153	247.144	4.12	2.21121e+07	1.92241e+07	1.07156e+07	1.00166e+07	1.57099	0.00973206	0.0829253	-0.201918
M187T259_3	186.784	258.678	4.31	1.98541e+06	1.79403e+06	646128	799831	1.41662	0.00996274	0.0834527	-0.146233
M100T203	100.075	203.363	3.39	2.17757e+07	1.48931e+07	2.73715e+07	1.92613e+07	1.72646	0.0100035	0.0834527	-0.548075
M279T26	279.158	26.0237	0.43	1.12879e+06	1.24934e+06	430796	462966	1.48468	0.0101971	0.0834527	0.146389
M64T460	64.0153	460.317	7.67	1.81489e+07	2.03544e+07	7.60606e+06	9.01091e+06	1.43349	0.0102261	0.0834527	0.165459
M112T718	112.018	718.051	11.97	2.15562e+06	2.42264e+06	858707	1.1983e+06	1.35433	0.0103041	0.0834527	0.168476
M91T108	90.5257	108.273	1.8	6.56061e+06	5.2155e+06	5.69834e+06	2.5562e+06	1.93834	0.0104496	0.0838014	-0.331023
M167T57	167.012	56.7582	0.95	1.16668e+07	1.10261e+07	2.60177e+06	1.71263e+06	1.74731	0.0107055	0.0850201	-0.081486
M88T191	88.0755	191.189	3.19	1.69324e+07	1.46836e+07	8.53587e+06	8.00434e+06	1.53315	0.01155	0.0898352	-0.20558
M324T47	324.215	47.2987	0.79	1.13677e+06	643466	2.19766e+06	413354	2.11894	0.011638	0.0898352	-0.821003
M55T148	54.8702	147.702	2.46	424211	454287	106408	123981	1.41501	0.0117359	0.0898352	0.0988208
M64T790	64.0154	789.568	13.16	9.86257e+06	1.09056e+07	3.8155e+06	4.05684e+06	1.46175	0.0117511	0.0898352	0.145033
M144T57	143.996	56.6035	0.94	6.62515e+06	6.34523e+06	1.06877e+06	995803	1.53059	0.011885	0.0899587	-0.0622804
M83T110	83.0602	109.65	1.83	6.18941e+06	7.06272e+06	3.0829e+06	3.65027e+06	1.40144	0.0120736	0.0899587	0.190421
M199T512	199.169	512.386	8.54	2.34105e+06	2.58556e+06	728171	1.22844e+06	1.24986	0.0120971	0.0899587	0.143323
M108T192	107.967	191.701	3.2	2.62772e+06	3.00446e+06	1.32456e+06	1.64264e+06	1.35917	0.013367	0.0977457	0.193291
M82T742	81.5203	741.67	12.36	1.03483e+07	1.15588e+07	4.04986e+06	5.61988e+06	1.30829	0.0133833	0.0977457	0.159599
M108T343	107.967	343.123	5.72	6.44754e+06	5.493e+06	3.96167e+06	2.78784e+06	1.65571	0.0135192	0.0978647	-0.231155
M112T690	112.018	690.143	11.5	1.66501e+06	1.51958e+06	591282	468348	1.58622	0.0138317	0.0984811	-0.131852
M87T128	87.0439	128.039	2.13	2.13972e+06	3.35006e+06	3.79304e+06	6.05572e+06	1.24485	0.0139216	0.0984811	0.646765
M397T863	396.822	863.395	14.39	369693	332486	152662	116713	1.60327	0.0139655	0.0984811	-0.153036
M217T57	216.95	56.9594	0.95	659165	612241	183587	172954	1.48372	0.0143647	0.10043	-0.10654
M187T593_2	186.732	592.777	9.88	1.09744e+06	1.22279e+06	442823	560075	1.33269	0.0146027	0.101229	0.156032
M478T765	478.291	765.255	12.75	6.75185e+06	5.56161e+06	4.85493e+06	4.02987e+06	1.53936	0.0151857	0.104386	-0.279782
M89T14	89.0595	13.9667	0.23	2.11439e+07	1.77529e+07	1.49033e+07	8.12392e+06	1.75192	0.0153754	0.104773	-0.252191
M217T6	217.179	5.5795	0.09	1.07989e+07	1.21072e+07	4.76026e+06	5.72882e+06	1.34394	0.0154982	0.104773	0.164986
M102T659	102.034	658.899	10.98	8.7007e+06	9.64693e+06	3.31504e+06	4.38546e+06	1.29794	0.0157367	0.105513	0.148938
M74T300	74.0597	300.242	5	7.26799e+06	8.21842e+06	3.56303e+06	4.06013e+06	1.35829	0.0164124	0.109149	0.177303
M105T129	105.054	129.346	2.16	1.49648e+06	2.76591e+06	4.24382e+06	6.30094e+06	1.23988	0.016603	0.109526	0.886177
M133T148	133.105	147.65	2.46	1.69681e+07	1.81531e+07	4.51672e+06	4.98092e+06	1.36816	0.0168977	0.110579	0.097397
M293T83	293.097	83.2958	1.39	1.17289e+08	1.07344e+08	4.11467e+07	3.5302e+07	1.48845	0.0175522	0.11395	-0.127824
M239T345	239.161	344.772	5.75	1.78548e+06	1.6159e+06	673013	679275	1.39794	0.018065	0.115773	-0.143973
M217T630	217.179	629.507	10.49	3.23829e+06	3.69288e+06	1.72521e+06	1.98253e+06	1.33376	0.0181161	0.115773	0.189513
M112T790	112.018	789.808	13.16	1.904e+06	1.76411e+06	586069	497646	1.47935	0.0186861	0.11849	-0.11009
M132T135_3	132.123	134.587	2.24	3.53331e+07	1.11218e+07	1.09885e+08	6.00847e+07	1.69558	0.0189199	0.11905	-1.66764
M453T705	453.165	704.808	11.75	2.5517e+06	2.20613e+06	1.43846e+06	1.27717e+06	1.449	0.0192737	0.12035	-0.209938
M139T6	139.111	5.5065	0.09	476504	533539	220888	253550	1.30839	0.0204918	0.126529	0.163106
M74T751	74.0597	750.861	12.51	6.11646e+06	7.32584e+06	4.616e+06	5.51702e+06	1.28845	0.0206302	0.126529	0.260297
M223T567	223.096	566.683	9.44	9.72009e+06	6.99177e+06	1.16796e+07	9.72819e+06	1.46489	0.0207273	0.126529	-0.475312
M140T65	140.068	65.4411	1.09	9.46427e+06	8.27244e+06	5.34429e+06	3.61304e+06	1.5653	0.0211851	0.128345	-0.194179
M130T104	130.05	104.11	1.74	658748	525155	634186	267785	1.76416	0.0214106	0.128345	-0.326982
M91T531	90.9764	530.802	8.85	1.0135e+07	9.17715e+06	4.33992e+06	2.79542e+06	1.58522	0.0214955	0.128345	-0.143223
M525T862_2	524.892	862.445	14.37	873154	485640	1.92489e+06	296180	1.92813	0.0229847	0.136243	-0.84635
M82T459	81.5203	459.387	7.66	1.91939e+07	2.10033e+07	6.6956e+06	9.0238e+06	1.21179	0.023306	0.136889	0.129967
M118T474	118.086	474.263	7.9	2.3396e+06	2.01047e+06	1.39361e+06	1.30904e+06	1.3751	0.023457	0.136889	-0.21873
M544T811	544.335	810.543	13.51	3.2147e+07	3.34929e+07	5.45765e+06	5.89198e+06	1.30653	0.0235958	0.136889	0.0591744
M73T439	73.0644	439.287	7.32	2.38718e+06	2.15391e+06	1.0049e+06	896565	1.39661	0.0238661	0.137482	-0.148349
M359T80	359.042	79.739	1.33	2.19907e+06	2.45775e+06	1.04244e+06	1.16108e+06	1.28566	0.0242904	0.137704	0.160442
M187T358	186.74	358.286	5.97	1.05962e+06	1.1657e+06	379008	559041	1.16716	0.0244575	0.137704	0.13765
M64T285	64.0153	284.618	4.74	2.41457e+07	2.75592e+07	1.51544e+07	1.21973e+07	1.44163	0.0245117	0.137704	0.190768
M88T471	88.0755	471.395	7.86	1.21508e+07	1.05463e+07	6.72854e+06	6.7228e+06	1.33298	0.0247105	0.137704	-0.204314
M88T375	88.0755	375.297	6.25	1.04349e+07	1.15555e+07	4.52562e+06	5.05513e+06	1.28027	0.0247463	0.137704	0.147159
M215T27	215.164	26.7426	0.45	538956	592288	223759	224546	1.32845	0.0249758	0.138042	0.136132
M80T624	80.0492	623.89	10.4	1.61515e+07	1.41713e+07	9.6994e+06	4.10483e+06	1.70981	0.0257158	0.14025	-0.188693
M417T74	416.999	73.8869	1.23	611071	676630	273578	283597	1.30636	0.0257182	0.14025	0.147028
M132T148_1	132.035	147.651	2.46	678949	729001	198687	239397	1.23195	0.0264721	0.143405	0.102618
M133T135	133.105	134.589	2.24	2.26343e+07	2.41348e+07	6.31836e+06	6.53261e+06	1.29707	0.0269356	0.144956	0.0926031
M187T768_3	186.754	767.826	12.8	2.85322e+06	3.0954e+06	988454	1.13435e+06	1.24247	0.027806	0.148662	0.117538
M315T82	315.079	82.1907	1.37	9.33577e+07	8.63964e+07	2.95388e+07	3.07733e+07	1.28058	0.028506	0.151332	-0.111799
M80T49	80.0492	48.6831	0.81	2.69708e+07	2.2641e+07	1.91319e+07	1.75162e+07	1.34017	0.0286754	0.151332	-0.252461
M228T599	228.195	598.916	9.98	4.40304e+06	3.82118e+06	2.65354e+06	2.15799e+06	1.3956	0.0288974	0.151526	-0.204481
M99T141	99.0802	141.144	2.35	6.03268e+06	6.46577e+06	1.74987e+06	2.1234e+06	1.20416	0.029673	0.154602	0.100023
M313T69	313.234	68.5143	1.14	2.78569e+06	2.48917e+06	1.36728e+06	1.12018e+06	1.37461	0.0309669	0.160322	-0.162373
M187T873	186.866	872.803	14.55	196676	174569	102832	82120.5	1.38295	0.0314445	0.161771	-0.172023
M468T729	468.306	729.373	12.16	1.11578e+07	9.48424e+06	7.77821e+06	6.3508e+06	1.36663	0.0321621	0.164429	-0.234453
M129T544	129.127	544.018	9.07	3.51516e+06	3.9171e+06	1.65512e+06	2.00719e+06	1.18229	0.0328114	0.166707	0.156194
M271T66	271.039	66.3444	1.11	409273	473957	273115	312581	1.20381	0.0332265	0.167774	0.211694
M88T804	88.0755	804.24	13.4	4.50146e+06	4.81116e+06	1.38475e+06	1.34619e+06	1.27417	0.0335522	0.168379	0.0959917
M64T302	64.0153	301.779	5.03	1.86844e+07	2.05595e+07	7.84924e+06	9.37236e+06	1.17685	0.0346002	0.169885	0.137978
M217T790	217.179	789.859	13.16	1.79803e+06	1.9809e+06	773240	903320	1.18418	0.0348706	0.169885	0.139742
M88T670	88.0755	670.098	11.17	7.80637e+06	8.50795e+06	2.8446e+06	3.67926e+06	1.14303	0.0348722	0.169885	0.124159
M111T692	111.02	692.388	11.54	7.89168e+06	8.72394e+06	3.55829e+06	4.04268e+06	1.19535	0.0349604	0.169885	0.144647
M74T469	74.0597	469.339	7.82	8.25245e+06	7.29817e+06	4.3809e+06	4.00131e+06	1.29247	0.0350274	0.169885	-0.177287
M70T79	70.0123	79.2426	1.32	2.80996e+06	2.56679e+06	1.16753e+06	887526	1.37763	0.0350985	0.169885	-0.130581
M83T85	83.0214	84.8031	1.41	3.67432e+07	4.17402e+07	2.11316e+07	2.48665e+07	1.17766	0.0354118	0.170393	0.183957
M207T236	207.11	235.508	3.93	538143	685483	588316	798904	1.11716	0.036071	0.17255	0.349131
M183T5	182.985	5.3774	0.09	1.64462e+06	1.82655e+06	786327	899470	1.17668	0.0374475	0.178093	0.151361
M99T194	99.0802	194.172	3.24	7.68729e+06	8.61409e+06	3.88557e+06	4.84456e+06	1.13737	0.0381693	0.178647	0.164224
M118T535	118.086	535.284	8.92	1.06187e+06	1.20945e+06	565262	855944	1.06623	0.0382752	0.178647	0.187747
M185T236	185.128	235.572	3.93	6.7133e+06	7.8652e+06	5.07492e+06	5.58945e+06	1.18658	0.0384341	0.178647	0.228459
M64T222	64.0153	221.927	3.7	1.76939e+07	2.01278e+07	1.05207e+07	1.21978e+07	1.16506	0.0384374	0.178647	0.185938
M74T450	74.0597	449.653	7.49	6.39766e+06	7.19588e+06	3.59436e+06	3.73536e+06	1.20955	0.0387669	0.17905	0.169627
M183T26	182.985	25.6849	0.43	1.30967e+06	1.4382e+06	530202	694716	1.11242	0.0391808	0.17905	0.135062
M108T583	107.967	582.583	9.71	4.62252e+06	4.15024e+06	2.29783e+06	1.8441e+06	1.3192	0.0398298	0.181004	-0.155483
M504T813	504.338	813.38	13.56	800442	746508	245850	253624	1.20104	0.0406922	0.183902	-0.100638
M82T245	81.5203	244.911	4.08	1.83161e+07	1.60666e+07	1.11241e+07	8.55498e+06	1.32959	0.0411911	0.185134	-0.189044
M544T764	544.337	764.211	12.74	6.32167e+07	7.11256e+07	2.91148e+07	4.91869e+07	1.01176	0.0422421	0.18882	0.170062
M80T638	80.0492	637.603	10.63	1.48613e+07	1.24265e+07	1.31811e+07	5.50247e+06	1.55565	0.0430541	0.191404	-0.258147
M80T4	80.0493	4.2911	0.07	1.23424e+07	1.09874e+07	6.72816e+06	5.32766e+06	1.30287	0.0433195	0.191543	-0.167776
M90T47	89.5065	46.9111	0.78	1.41226e+06	1.13065e+06	1.46705e+06	904702	1.40919	0.0437409	0.192366	-0.320858
M88T654	88.0755	654.378	10.91	8.40857e+06	9.31621e+06	3.96922e+06	4.80093e+06	1.11609	0.044138	0.193074	0.147883
M187T864_6	186.852	864.024	14.4	318070	285657	159012	137168	1.254	0.0450864	0.194443	-0.155061
M104T66	104.107	66.4768	1.11	1.27781e+07	1.38207e+07	4.70317e+06	5.32426e+06	1.13647	0.0452662	0.194443	0.113159
M83T811	83.0601	811.075	13.52	1.86187e+07	1.74309e+07	6.04841e+06	4.47881e+06	1.31847	0.0456297	0.194443	-0.0951079
M280T769	279.647	769.233	12.82	1.86178e+06	1.74816e+06	539889	526892	1.1967	0.0456395	0.194443	-0.0908478
M91T270	90.9764	270.112	4.5	1.30628e+07	1.14677e+07	8.0334e+06	6.2904e+06	1.29287	0.0457862	0.194443	-0.187892
M129T720	129.127	720.226	12	3.08977e+06	3.41188e+06	1.5371e+06	1.48453e+06	1.1999	0.0458771	0.194443	0.14307
M518T783	518.319	782.684	13.04	4.08207e+07	4.2321e+07	7.29766e+06	6.63359e+06	1.22425	0.0462471	0.195001	0.0520706
M81T136	81.0677	135.913	2.27	347832	324613	111518	110216	1.17414	0.0488467	0.204906	-0.0996708
